# Supplementary material for: Camel Milk Mitigates Cyclosporine-Induced Renal Damage in Rats: Targeting p38/ERK/JNK MAPKs, NF-κB, and Matrix Metalloproteinases
Source: Biology (Basel). 2021 May 17;10(5):442. doi: 10.3390/biology10050442 (PMC8156933; doi:10.3390/biology10050442)
Supplement: Supplementary file 1 [file biology-10-00442-s001.zip]

Archive with 1 entries (1 files):
- biology-1176903-supplementary.pdf
